# Supplementary material for: Distribution and Characterisation of Tick-Borne Flavi-, Flavi-like, and Phenuiviruses in the Chelyabinsk Region of Russia
Source: Viruses. 2022 Dec 1;14(12):2699. doi: 10.3390/v14122699 (PMC9780909; doi:10.3390/v14122699)
Supplement: Supplementary file 1 [file viruses-14-02699-s001.zip]

Archive with 1 entries (1 files):
- viruses-2015890-supplementary.pdf
